# Supplementary material for: Cost-effectiveness of Novel System of Mosquito Surveillance and Control, Brazil
Source: Emerg Infect Dis. 2013 Apr;19(4):542–50. doi: 10.3201/eid1904.120117 (PMC3647717; doi:10.3201/eid1904.120117)
Supplement: Technical Appendix 2 — Monitoramento Inteligente da Dengue (Intelligent Dengue Monitoring System), Minas Gerais, Brazil. Table 1, Factors that affected effectiveness and cost-effectiveness; Table 2, Top 5 multivariate models; Table 3, Fit of multivariable models; Table 4, Cost-effectiveness and savings for each city. [file 12-0117-Techapp-s2.xls]

## Sheet: Table 1
	Table 1. Identification of factors that affect MID effectiveness (A) and cost-effectiveness (B).
		Model	Hypothesis	Fit		Correlation
		selection	test	statistics		with
	Factor tested	DAIC	P-value	pseudo-R2	Spearman's r	population size
A.	Population size (PS)	9.01554	0.00306476	0.42	0.73
	PED	0.845033	0.139515	0.13	0.25
	IMFA	-1.66851	0.61047	0.02	0.006
	Population density (PD)	0.964441	0.128431	0.14	0.54	0.52
	Distance to 3 large populations (D3L)	8.09175	0.00330191	0.4	0.6
	Distance to 3 high-incidence populations (D3I)	-0.3232	0.252109	0.08	0.25
	PID	5.64486	0.011242	0.32	0.38	0.44
	IDFM	17.3	< 0.0001	0.62	0.59	0.53
B.	PS	-1.67733	0.582493	0.0160042	0.0691729
	PED	-1.97186	0.903151	0.00140594	0.403008
	IMFA	10.2568	0.0112903	0.458189	0.472358
	PD	2.21717	0.0374529	0.190111	0.165414	0.52
	D3L	5.20406	0.0434552	0.302465	0.245113
	D3I	0.811625	0.0499399	0.131147	0.347368
	PID	-1.44217	0.669134	0.0275061	-0.0736842	0.44
	IDFM	0.289735	0.272857	0.108176	0.0819857	0.53
	* DAIC is the difference in AIC between the model with an intercept only and the model shown, thus higher values indicate better models.
	* P-value is the significance of each variable in each single-variable model.
	* Pseudo-R2 is 1 - Log likelihood(Full model) / Log likelihood(intercept-only model); Spearman's r is the correlation between observed and predicted values.
	* Last column shows the Pearson correlation values between factors that are significantly correlated with populatin size.

## Sheet: Table 2
Table 2. Top five multi-variable models
Model	Fit
selection	statistic
DAIC	Spearman's r	Models
		A. Effectiveness
19.9317	0.691729	b0 + b1PS + b2PD + b3D3L + b4IDFM + e
19.8386	0.724812	b0 + b1PS + b2D3L + b3IDFM + e
19.2367	0.679699	b0 + b1PS + b2D3L + b3D3I + b4IDFM + e
19.0712	0.709774	b0 + b1PS + b2IDFM + e	* Most parsimonious
18.7479	0.736842	b0 + b1PS + b2PED + b3D3L + b4IDFM + e
13.3793	0.745865	Full model (includes all 8 covariates)
		B. Cost-effectiveness
14.3563	0.580451	b0 + b1PED + b2IMFA + b3D3L + e
13.7207	0.419549	b0 + b1IMFA + b2D3L + e	* Most parsimonious
13.4528	0.604511	b0 + b1PED + b2IMFA+ b3PD + e
13.3937	0.475188	b0 + b1IMFA + b2D3L+ b3IDFM + e
12.7998	0.577444	b0 + b1PED + b2IMFA + b3D3L + e
5.47344	0.66015	Full model (includes all 8 covariates)
* All possible models with 2 or more variables were fit (N = 247).
* DAIC is the difference in AIC between the model with an intercept only and
the model shown, thus higher values indicate better models.
* Spearman's r is the correlation between observed and predicted values.

## Sheet: Table 3
Table 3. Fit of multi-variable models
	A. Effectiveness						B. Cost-effectiveness
	Covariate	Estimate	SE	P	r		Covariate	Estimate	SE	P	r
	Most parsimonious model				0.71		Most parsimonious model				0.42
	Intercept	0.25	0.022	< 0.0001			Intercept	4.94	0.22	< 0.0001
	PS	-0.049	0.027	0.083			IMFA	-0.68	0.23	0.0086
	IDFM	-0.097	0.027	0.0023			D3L	-0.53	0.23	0.032
	Full model				0.75		Full model				0.66
	Intercept	0.25	0.023	< 0.0001			Intercept	4.87	0.27	< 0.0001
	PS	-0.057	0.036	0.12			PS	0.07	0.42	0.87
	PED	-0.016	0.029	0.59			PED	-0.33	0.34	0.35
	IMFA	-0.0072	0.03	0.81			IMFA	-0.62	0.35	0.1
	PD	0.024	0.033	0.49			PD	0.28	0.39	0.5
	D3L	0.056	0.032	0.1			D3L	-0.43	0.38	0.27
	D3I	-0.022	0.031	0.5			D3I	0.2	0.37	0.61
	PID	-0.0042	0.036	0.91			PID	-0.0046	0.42	0.99
	IDFM	-0.057	0.047	0.25			IDFM	-0.22	0.55	0.69
	* r is Spearman's correlation coefficient for observed and predicted data.
	* Covariate acronyms are described in TableS2 and Methods
	* Note that PD, PID and IDFM are correlated with population size, thus their individual effects are difficult to interpret within the same model.

## Sheet: Table 4
Table 4. Cost-effectiveness and savings for each city.
	City attributes				Control costs		Case dataa		Cost-	Proportion of cases			Direct costs and savingsc			Indirect costs and savingsd			Total costs and savingse
			Urban	Human	Cost of	MID			effectivenessb				Direct	Direct	Annual	Indirect	Indirect	Annual	Total	Total	Annual
	Population	# of	area	to trap	control	cost	Observed	Prevented				Dengue	costs	costs	direct	costs	costs	indirect	costs	costs	total
Municipality	Size	traps	(km2)	ratio	2005	2010	cases	cases		Death	DHF/DSS	fever	no MID	+ MID	savings	no MID	+ MID	savings	no MID	+ MID	savings
Águas Formosas	18482	80	5	231.025	20486	25566.3	133.385	143.268	178.451	0	0	1	39021.7	54989.1	-15967.4	87698.8	67849.2	19849.6	126721	97272	29448.5
Malacacheta	18787	77	4.8125	243.987	20824.1	24607.6	111.231	154.053	159.734	0	0	1	38598.1	52884.1	-14286	84095	59867.7	24227.3	122693	88144.3	34548.9
Padre Paraíso	18852	81	5.0625	232.741	20896.1	25885.9	118.154	144.507	179.133	0	0	1	38494.4	54698.3	-16203.9	83263.4	63340.6	19922.7	121758	92153.1	29604.7
Visconde do Rio Branco	37952	81	5.0625	468.543	42067.1	25885.9	66.5	182.4	141.918	0	0.00598802	0.994012	59281.5	72552.3	-13270.8	79114.5	47023.3	32091.2	138396	93689.7	44706.3
Bom Despacho	45626	126	7.875	362.111	50573.2	40266.9	1685.78	1780.35	22.6174	0.00102801	0	0.998972	284090	204413	79677.4	1.09927e+06	574906	524366	1.38336e+06	739052	644311
Pirapora	53379	199	12.4375	268.236	59166.9	63596.2	898.222	1288.46	49.3584	0	0	1	205674	182944	22730.4	693177	348333	344844	898851	467680	431171
Ponte Nova	57361	106	6.625	541.142	63580.7	33875.3	565.778	917.691	36.9137	0.000660939	0.000660939	0.998678	163681	135633	28047.9	470540	213334	257206	634221	315092	319129
João Monlevade	73451	217	13.5625	338.484	81415.3	69348.6	26.1818	50.1924	1381.65	0	0	1	86532.4	152518	-65985.7	24210.6	77648.2	-53437.6	110743	160818	-50074.7
Curvelo	74184	210	13.125	353.257	82227.8	67111.5	2312.31	2678.78	25.053	0	0.000392542	0.999607	417338	304592	112747	1.58246e+06	800243	782213	1.99979e+06	1.03772e+06	962071
Manhuaçu	79635	115	7.1875	692.478	88269.8	36751.6	994.154	1495.71	24.5714	0	0	1	255091	191630	63460.8	789286	351898	437388	1.04438e+06	506776	537600
Lavras	84002	245	15.3125	342.865	93110.3	78296.8	328.615	550.462	142.238	0.00269542	0.00134771	0.995957	153292	193904	-40612.4	279176	182658	96518	432467	298265	134202
Paracatu	84687	192	12	441.078	93869.6	61359.1	1370.77	1960.8	31.293	0	0	1	317084	247070	70014.2	1.05611e+06	495893	560213	1.37319e+06	681604	691586
Caratinga	85322	162	10.125	526.679	94573.5	46019.3	327	577.1	79.7424	0	0	1	155148	162502	-7353.66	286600	149678	136921	441748	266161	175587
Coronel Fabriciano	103797	219	13.6875	473.959	115052	69987.7	972.444	1750.81	39.9745	0.000402253	0.00201126	0.997586	299882	251041	48841.9	864211	378588	485623	1.16409e+06	559641	604452
Itabira	109551	267	16.6875	410.303	121430	85327.5	79.3846	158.469	538.448	0	0.00512821	0.994872	137806	212223	-74416.7	75574.2	110551	-34976.5	213380	237446	-24065.7
Araguari	109779	349	21.8125	314.553	121682	111533	496.889	947.594	117.701	0	0.000819672	0.99918	218890	266654	-47763.8	458070	269105	188965	676960	424226	252735
Conselheiro Lafaiete	116527	266	16.625	438.071	129162	85007.9	29.5385	59.1858	1436.29	0	0	1	135107	216149	-81042.5	28125.6	94371.6	-66246	163232	225513	-62280.6
Teófilo Otoni	134733	265	16.5625	508.426	149342	84688.4	2518.22	3884.1	21.8039	0.00119108	0.0071465	0.991662	597568	410331	187237	2.03717e+06	885967	1.1512e+06	2.63474e+06	1.21161e+06	1.42313e+06
Sete Lagoas	214071	497	31.0625	430.726	237283	158831	1815.11	3190.7	49.7793	0.000218723	0.000437445	0.999344	573858	518156	55701.8	1.58731e+06	734391	852920	2.16117e+06	1.09372e+06	1.06745e+06
Ipatinga	239177	513	32.0625	466.232	265111	163944	1532.73	2896.39	56.6028	0.000389408	0.00571132	0.993899	571616	535123	36493.2	1.40789e+06	651156	756739	1.97951e+06	1.02233e+06	957176
Governador Valadares	263594	432	27	610.171	292175	138058	1296	2380.07	58.0059	0.000559493	0.0169713	0.982469	561737	525267	36469.1	1.17453e+06	552139	622390	1.73627e+06	939348	796918
Total	2022949	4699	293.688		2.2423e+06	1.49595e+06	17678.4	27191.1					5.30979e+06	4.94527e+06	364517	1.42479e+07	7.10894e+06	7.13894e+06	1.95577e+07	1.05583e+07	8.99941e+06
Average	96330.9	223.762	13.9851	414.051	106776	71235.6	841.828	1294.81	227.204	0.000340254	0.00221976	0.99744	252847	235489	17358	678471	338521	339950	931318	502775	428543
2 standard deviations	136864	263.472	16.467	248.289	151705	84506.7	1576.67	2356.77	817.978	0.00129774	0.00821843	0.00854193	377853	298657	132299	1.23848e+06	541697	703334	1.59848e+06	743825	865463
Median	84002	210	13.125	430.726	93110.3	67111.5	565.778	947.594	58.0059	0	0.000392542	0.999344	205674	204413	22730.4	470540	269105	257206	676960	424226	319129
Minimum	18482	77	4.8125	231.025	20486	24607.6	26.1818	50.1924	21.8039	0	0	0.982469	38494.4	52884.1	-81042.5	24210.6	47023.3	-66246	110743	88144.3	-62280.6
Maximum	263594	513	32.0625	692.478	292175	163944	2518.22	3884.1	1436.29	0.00269542	0.0169713	1	597568	535123	187237	2.03717e+06	885967	1.1512e+06	2.63474e+06	1.21161e+06	1.42313e+06
22
Each city has 16 traps per km2; MID costs do not include detection of dengue virus in mosquitos; mi = million. Costs per case were: $69 (direct costs, DF cases), $317 (indirect cost, DF cases), $428 (direct costs, DHF/DSS/deaths) and $460 (indirect costs, DHF/DSS/deaths). Costs of vector control were USD$ 1.11 per person (23). Costs are in USD$
a Predicted cases = Observed cases + cases prevented by MID; Cases prevented = Number of cases that were prevented by MID annually (estimated from the model).
b Cost per case prevented: Cases prevented / cost of MID
c Direct costs = costs from medical intervention and mosquito control; Savings = Predicted direct costs without MID – direct costs with MID
d Indirect costs = costs from lost wages; these were age-adjusted such that only cases from the working class (20 to 64 years) were included; Savings = Predicted direct costs without MID – direct costs with MID
e Total costs = costs from medical intervention, lost wages and mosquito control; Savings = Predicted total costs without MID – total costs with MID
